# Supplementary material for: State of the Art in Adoption of Contact Tracing Apps and Recommendations Regarding Privacy Protection and Public Health: Systematic Review
Source: JMIR Mhealth Uhealth. 2021 Jun 10;9(6):e23250. doi: 10.2196/23250 (PMC8195202; doi:10.2196/23250)
Supplement: Multimedia Appendix 8 [file mhealth_v9i6e23250_app8.xlsx]

## Sheet: Sheet1
	Multimedia Appendix 8. Ranking of Apps
		Voluntary basis	Consent of the user is required	No mandatory measures imposed on user	Period of data retention is minimised	Anonymisation	Information about gathering children's data	Information about data breach (prevention/planned activities)	Minimisation of collected data	Centralised approach only if data minimisation ensured	Only Bluetooth with pseudo-random identifiers	Governmental accountability	Information about efficiency threshold	Definition of close contact	Open source code	Confirmation of positive results of COVID-19 by healthcare authorities only in a secure way (i.e. special one-time code)	Health data shared to health authorities only if anonymised or aggregated	TOTAL SCORE:
		DATA PRIVACY										PUBLIC HEALTH INTERESTS
	COVIDsafe	1	1	1	1	1	1	1	1	1	1	1	0	1	1	1	1	15
	SwissCovid	1	1	1	1	1	1	1	1	1	1	1	0	1	1	1	1	15
	Immuni	1	1	1	1	1	1	0	1	1	1	1	0	1	1	1	1	14
	Corona-Warn-App	1	1	1	1	1	1	0	1	1	1	1	0	1	1	1	1	14
	ABTrace Together	1	1	1	1	1	0	0	1	1	1	1	0	1	1	1	1	13
	COCOA	1	1	1	1	1	0	0	1	1	1	1	0	1	1	1	1	13
	Covid Watch	1	1	1	1	1	1	0	1	1	1	0	1	0	1	1	1	13
	Smittestop	1	1	1	1	1	0	0	1	1	1	1	0	1	1	1	1	13
	TraceTogether	1	1	1	1	1	0	0	1	1	1	1	0	0	1	1	1	12
	ProteGo Safe	1	1	1	1	1	1	0	1	1	1	1	0	0	1	0	1	12
	Stopp Corona	1	1	1	1	1	0	0	1	1	1	1	0	1	1	0	1	12
	COVID Trace	1	1	1	1	1	0	0	1	1	1	1	0	0	0	1	1	11
	Hamagen	1	1	1	1	1	0	1	-1	1	-1	1	0	1	1	1	1	10
	NHS Covid-19 App	1	1	1	0	1	0	0	0	1	0	1	0	0	1	1	1	9
	Tabaud	1	1	1	1	1	1	0	-1	0	1	1	0	0	0	0	1	8
	COVID Safe Paths	1	1	1	1	1	0	0	-1	1	-1	0	0	0	1	0	0	5
	TousAntiCovid	1	1	1	-1	1	0	0	-1	-1	1	1	0	0	0	1	1	5
	GH Covid-19 Tracker App	1	1	1	0	0	0	0	-1	0	-1	1	0	0	0	0	0	2
	BeAware Bahrain	-1	-1	1	1	1	0	0	-1	0	-1	1	0	0	0	0	1	1
	Aarogya Setu	-1	1	-1	1	1	0	0	-1	-1	-1	1	0	1	0	0	1	1
	Alipay Health Code	-1	-1	-1	0	0	0	0	-1	0	0	1	0	0	0	0	0	-3
	SUM:	15	17	17	16	19	7	3	4	13	9	19	1	10	14	13	18
	Legend:	1	is compliant
		0	no data
		-1	is not compliant
